# Supplementary material for: First phylogenetic analysis of Dryophthorinae (Coleoptera, Curculionidae) based on structural alignment of ribosomal DNA reveals Cenozoic diversification
Source: Ecol Evol. 2021 Feb 9;11(5):1984–98. doi: 10.1002/ece3.7131 (PMC7920784; doi:10.1002/ece3.7131)
Supplement: Supplementary file 2 — Appendix S2 [file ECE3-11-1984-s002.xlsx]

## Sheet: Sheet3
Genbank sequences used in this study
Sitophilus granarius gi 7833690 gb AF250070 2 AF250070
Sitophilus granarius gi 82936821 emb AJ850020 1
Sitophilus granarius gi 21634877 gb AF389038 1
Sitophilus granarius gi 228014476 gb FJ867790 1
Sitophilus zeamais gi 82936824 emb AJ850021 1
Sphenophorus venatus gi 7833692 gb AF250071 2 AF250071
Sphenophorus brunnipennis gi 228014479 gb FJ867793 1
Sphenophorus brunnipennis gi 946578869 gb KP419296 1
Metamasius hemitperus gi 82936810 emb AJ850017 1
Cactophagus sp. gi 204304366 gb FJ000549 1
Sphenophorus sp gi 204304365 gb FJ000548 1
Euplatypus hintzi gi 906851655 gb KR261232 1
Euplatypus parallelus gi 906851653 gb KR261230 1
Dynamis borassi gi 33383606 gb AY131076 1
Rhynchophorus cruentatus gi 33383614 gb AY131084 1
Rhynchophorus cruentatus gi 1010921641 gb KU041873 1
RHynchophorus phoenicis gi 33383621 gb AY131091 1
Mesocordylus bracteolatus gi 33383625 gb AY131095 1
Rhinostomus barbirostris gi 33383624 gb AY131094 1
Yuccaborus frontalis gi 33383610 gb AY131080 1
Rhabdoscelus obscurus gi 33383616 gb AY131086 1
Scyphophorus yuccae gi 33383611 gb AY131081 1
Scyphophorus acupunctatus gi 33383623 gb AY131093 1
Metamasius callizona gi 33383615 gb AY131085 1
Cactophagus sp gi 33383613 gb AY131083 1
Sphenophorus brunnipennis gi 228014400 gb FJ867714 1
Sphenophorus brunnipennis gi 946579221 gb KP419648 1
Sphenophorus gi 204304288 gb FJ000472 1
Sphenophorus venatus gi 33383618 gb AY131088 1
Rhodobaenus cf nawradii gi 33383619 gb AY131089 1
Rhodobaenus nigrofasciatus gi 33383620 gb AY131090 1
Metamasius hemipterus gi 33383609 gb AY131079 1
Sitophlus linearis gi 33383603 gb AY131073 1
Sitophilus oryzae gi 33383600 gb AY131070 1
Sitophilus granarius gi 228014397 gb FJ867711 1
Sitophilus granarius gi 33383602 gb AY131072 1
Sitophilus oryzae gi 1010921642 gb KU041874 1
Sitophilus zeamais gi 33383601 gb AY131071 1
Sitophilus sp gi 1010921640 gb KU041872 1
Diocalandra frumenti gi 33383605 gb AY131075 1
Cactophagus sp gi 204304289 gb FJ000473 1
Rhynchophorus pal AY131092 28S thymine
Cosmopolites sordidus gi 33383612 gb AY131082 1
Stromboscerini gi 228014403 gb FJ867717 1
Rhynchophorus palmarum aligned genbank gi 33383622 gb AY131092 1
