# Supplementary material for: First phylogenetic analysis of Dryophthorinae (Coleoptera, Curculionidae) based on structural alignment of ribosomal DNA reveals Cenozoic diversification
Source: Ecol Evol. 2021 Feb 9;11(5):1984–98. doi: 10.1002/ece3.7131 (PMC7920784; doi:10.1002/ece3.7131)
Supplement: Supplementary file 3 — Appendix S3 [file ECE3-11-1984-s003.xlsx]

## Sheet: Sheet3
Tribe	Subtribe	Species	Locality	Unique identifier	18S Genbank Accession #	28S Genbank Accession #
Cryptodermatini		Cryptoderma formosense Kôno	Taiwan	USNMENT01119980	MW306955
Cryptodermatini		Cryptoderma fortunei Morimoto	Taiwan	USNMENT01119987	MW306953	MW306926
Cryptodermatini		Cryptoderma formosense Kôno	Taiwan	USNMENT01119989		MW306927
Dryophthorini		Dryophthorus corticalis (Paykull)	Italy	USNMENT01119997	MW306946	MW306932
Orthognathini	Orthognathina	Orthognathus lividus Gyllenhaal	French Guiana	USNMENT01119966	MW306943	MW306920
Orthognathini	Orthognathina	Sipalinus gigas (Fabricius)	China	USNMENT01119959	MW306944	MW306922
Orthognathini	Rhinostomina	Yuccaborus frontalis (LeConte)	Mexico	USNMENT01119964	MW306941	MW306935
Orthognathini		Rhinostomus barbirostris (Fabricius)	Ecuador	USNMENT01119958		MW306921
Rhynchophorini	Litosomina	Microspathe fuliginosa (Pascoe)	Myanmar	USNMENT01119967		MW306939
Rhynchophorini	Litosomina	Sitophilus linearis (Herbst)	Mexico	USNMENT01119973	MW306947	MW306928
Rhynchophorini	Litosomina	Tryphetus incarnatus (Gyllenhaal)	Thailand	USNMENT01119983	MW306957
Rhynchophorini	Polytina	Polytus mellerborgii (Boheman)	Taiwan	USNMENT01119981	MW306954
Rhynchophorini	Rhynchophorina	Cyrtotrachelus thompsoni Alonso-Zarazaga & Lyal	Taiwan	USNMENT01070987	MW306956
Rhynchophorini	Rhynchophorina	Rhynchophorus palmarum (Linnaeus)	Costa Rica	USNMENT01119827	MW306940	MW306929
Rhynchophorini	Sphenophorina	Acantharhinus carinatus Marshall	South Africa	USNMENT01119957	MW306952	MW306933
Rhynchophorini	Sphenophorina	Cactophagus spinolae validus (LeConte)	Arizona	USNMENT01119992	MW306951	MW306934
Rhynchophorini	Sphenophorina	Metamasius distortus (Gemminger & Harold)	French Guiana	USNMENT01119965	MW306948	MW306924
Rhynchophorini	Sphenophorina	Metamasius sp.	French Guiana	USNMENT01119974	MW306950	MW306925
Rhynchophorini	Sphenophorina	Poteriophorus uhlemanni (Schultze)	Taiwan	USNMENT01119984	MW306958
Rhynchophorini	Sphenophorina	Prodioctes formosanus (Heller)	Taiwan	USNMENT01119988	MW306949	MW306937
Rhynchophorini	Sphenophorina	Tapinosthetus sp.	Cameroon	USNMENT01119960	MW310627
Rhynchophorini	Polytina	Polytus mellerborgii (Boheman)	Taiwan	USNMENT01119995		MW306923
Rhynchophorini	Sphenophorina	Cosmopolites sordidus (Germar)	Taiwan	USNMENT01119994		MW306936
Rhynchophorini	Litosomina	Tryphetus incarnatus (Gyllenhaal)	Thailand	USNMENT01119956		MW306938
Stromboscerini		Nephius sp.	Taiwan	USNMENT01119991	MW306942	MW306930
Stromboscerini		Orthosinus sp.	Taiwan	USNMENT01119990	MW306945	MW306931
